# Supplementary material for: Epstein-Barr Virus-Induced Genes and Endogenous Retroviruses in Immortalized B Cells from Patients with Multiple Sclerosis
Source: Cells. 2022 Nov 15;11(22):3619. doi: 10.3390/cells11223619 (PMC9688211; doi:10.3390/cells11223619)
Supplement: Supplementary file 1 [file cells-11-03619-s001.zip]

Archive with 1 entries (1 files):
- Supplementary_Data.pdf
